# Supplementary material for: Fucoxanthin Attenuates Free Fatty Acid-Induced Nonalcoholic Fatty Liver Disease by Regulating Lipid Metabolism/Oxidative Stress/Inflammation via the AMPK/Nrf2/TLR4 Signaling Pathway
Source: Mar Drugs. 2022 Mar 25;20(4):225. doi: 10.3390/md20040225 (PMC9027317; doi:10.3390/md20040225)
Supplement: Supplementary file 1 [file marinedrugs-20-00225-s001.zip]

Archive with 1 entries (1 files):
- marinedrugs-1649843-supplementary.pdf
